# Supplementary material for: Bisphosphonates for the Treatment of Calcinosis Cutis—A Retrospective Single-Center Study
Source: Biomedicines. 2021 Nov 16;9(11):1698. doi: 10.3390/biomedicines9111698 (PMC8615716; doi:10.3390/biomedicines9111698)
Supplement: Supplementary file 1 [file biomedicines-09-01698-s001.zip]

Archive with 1 entries (1 files):
- biomedicines-1419877-supplementary.pdf
